# Supplementary material for: Reaction moments matter when designing lower-extremity robots for tripping recovery
Source: PLoS One. 2023 Feb 21;18(2):e0280158. doi: 10.1371/journal.pone.0280158 (PMC9942996; doi:10.1371/journal.pone.0280158)
Supplement: S1 Table — Step length response corresponding to unassisted gait (UA), free moment with action on thigh (FMTh), joint moment with action on thigh and reaction on trunk (JMTh-Tk), joint moment with action on thigh and reaction on contralateral thigh (JMTh-Th), free moment with action on shank (FMSk) and joint moment with action on shank and reaction on thigh (JMSk-Th) for perturbation types P1-P5, as well as unperturbed gait (UP) as reference. Metrics reported are the step length of the perturbed limb (SLP), and step length of the trailing limb (SLT) of the recovery step. (TEX) [file pone.0280158.s001.tex]

\documentclass[10pt,letterpaper]{article}
\usepackage[top=0.85in,left=2.75in,footskip=0.75in]{geometry}

% amsmath and amssymb packages, useful for mathematical formulas and symbols
\usepackage{amsmath,amssymb}

% Use adjustwidth environment to exceed column width (see example table in text)
\usepackage{changepage}

% Use Unicode characters when possible
\usepackage[utf8x]{inputenc}

% textcomp package and marvosym package for additional characters
\usepackage{textcomp,marvosym}

% cite package, to clean up citations in the main text. Do not remove.
\usepackage{cite}

% Use nameref to cite supporting information files (see Supporting Information section for more info)
\usepackage{nameref}
% \usepackage{hyperref}
\usepackage[hidelinks]{hyperref}% added [hidelinks] because the link boxes hid underlying text

% line numbers
\usepackage[right]{lineno}

% ligatures disabled
\usepackage{microtype}
\DisableLigatures[f]{encoding = *, family = * }

% color can be used to apply background shading to table cells only
\usepackage[table]{xcolor}

% array package and thick rules for tables
\usepackage{array}

% create "+" rule type for thick vertical lines
\newcolumntype{+}{!{\vrule width 2pt}}

% create \thickcline for thick horizontal lines of variable length
\newlength\savedwidth
\newcommand\thickcline[1]{%
  \noalign{\global\savedwidth\arrayrulewidth\global\arrayrulewidth 2pt}%
  \cline{#1}%
  \noalign{\vskip\arrayrulewidth}%
  \noalign{\global\arrayrulewidth\savedwidth}%
}

% \thickhline command for thick horizontal lines that span the table
\newcommand\thickhline{\noalign{\global\savedwidth\arrayrulewidth\global\arrayrulewidth 2pt}%
\hline
\noalign{\global\arrayrulewidth\savedwidth}}


% Remove comment for double spacing
%\usepackage{setspace} 
%\doublespacing

% Text layout
\raggedright
\setlength{\parindent}{0.5cm}
\textwidth 5.25in 
\textheight 8.75in

% Bold the 'Figure #' in the caption and separate it from the title/caption with a period
% Captions will be left justified
\usepackage[aboveskip=1pt,labelfont=bf,labelsep=period,justification=raggedright,singlelinecheck=off]{caption}
\renewcommand{\figurename}{Fig}

% Use the PLoS provided BiBTeX style
\bibliographystyle{plos2015}

% Remove brackets from numbering in List of References
\makeatletter
\renewcommand{\@biblabel}[1]{\quad#1.}
\makeatother


% Header and Footer with logo
\usepackage{lastpage,fancyhdr,graphicx}
\usepackage{epstopdf}
%\pagestyle{myheadings}
\pagestyle{fancy}
\fancyhf{}
%\setlength{\headheight}{27.023pt}
%\lhead{\includegraphics[width=2.0in]{PLOS-submission.eps}}
\rfoot{\thepage/\pageref{LastPage}}
\renewcommand{\headrulewidth}{0pt}
\renewcommand{\footrule}{\hrule height 2pt \vspace{2mm}}
\fancyheadoffset[L]{2.25in}
\fancyfootoffset[L]{2.25in}
\lfoot{\today}

%% Include all macros below

\newcommand{\lorem}{{\bf LOREM}}
\newcommand{\ipsum}{{\bf IPSUM}}

%%%\input{Tex/preamble}
% General
%\usepackage[utf8]{inputenc}% Allow non-ASCII characters
% \usepackage{import}
%\usepackage{placeins}% \FloatBarrier to constrain figure/table placement

% Equations and symbols
\usepackage{amsmath,amssymb,amsfonts}% Standard math stuff
\usepackage{mathtools}% \coloneqq (:=)
\usepackage{physics}% Derivatives pp 5 http://mirrors.ibiblio.org/CTAN/macros/latex/contrib/physics/physics.pdf
\usepackage{siunitx}% Text number-unit formatting, e.g., \SI{50}{\kilogram} -> 50 kg
\sisetup{mode = text}% Format numbers in text mode rather than the default math mode
\usepackage{pifont}% Symbols, http://ctan.org/pkg/pifont


% Figures
\usepackage{graphicx}% \includegraphics
\graphicspath{{./Figures/}}% Default figure location
\usepackage{float}% Enables forcing of float positions with [H]
% \usepackage{epstopdf}
\usepackage{subcaption}% Subfigure environment
% \usepackage{pdflscape}
% \usepackage{lscape}
\usepackage{rotating}% Rotated tables

% PSFrag/Matlabfrag figures
\usepackage[crop=pdfcrop,process=all,cleanup={.tex,.dvi,.ps,.pdf,.log}]{pstool}% https://ctan.org/pkg/pstool?lang=en
% Note: add '--shell-escape' to pdflatex compilation command (automatic in Overleaf)
\newcommand{\figurespath}{Figures/}% Value by default
\newcommand{\figtexttype}{\fontsize{8.00}{8.00}\selectfont\fontfamily{phv}\selectfont}
\newcommand{\modpsfig}[3]{
	\psfragfig[#1]{\figurespath#2}
	{\figtexttype %Predefined font type and size
	#3}
}
\newcommand{\figsize}{0.8}% Scale (* \linewidth) for figures

% Tables
\usepackage{booktabs}% \toprule, \midrule, \bottomrule commands
\usepackage{threeparttable}% Add footnotes to tables
\usepackage{multirow}% \multirow in tables

% Lists
\usepackage{enumitem}% Custom lists, http://ctan.org/pkg/enumitem
\setitemize{itemsep=0pt,topsep=0pt,parsep=0pt,partopsep=0pt}% remove whitespace in 'itemize' environment
\setenumerate{itemsep=0pt,topsep=0pt,parsep=0pt,partopsep=0pt}

% Cross-referencing
%\usepackage{hyperref}% Convert all cross-references into clickable hyperlinks.
%\usepackage[breaklinks,hidelinks]{hyperref}
\usepackage[capitalise]{cleveref}% Automatic cross-ref prefixing
\newcommand{\sref}[1]{(\protect\subref{#1})}% Crossref subfigures in caption
\crefname{figure}{Fig}{Figs}
\Crefname{figurei}{Fig}{Figs}


% Citations
%\usepackage[compress]{cite}% Gather citations together, e.g. [1], [2], [3] -> [1]-[3]. http://ctan.triasinformatica.nl/macros/latex/contrib/cite/cite.pdf
% \usepackage[numbers,sort&compress]{natbib}% \cite{}: '[1]', \citet{}: 'Author [1]'

% Acronyms and text replacement
% \usepackage{xspace}% Suppress whitespace in text macros
\usepackage[acronym,nonumberlist]{glossaries}% Acronyms and glossaries
\glsdisablehyper % disables hyperlinks for acronyms 
% https://ctan.org/pkg/glossaries
% Examples: 
%   \acrfull    : centre of mass (CoM)
%   \acrlong    : centre of mass
%   \acrshort   : CoM
%   \acrshortpl : CoMs
%   \Acrlong    : Centre of mass
% \newacronym{<command>}{<abbreviation>}{<full text>}
\newacronym{CoM}{CoM}{center of mass}
\newacronym{GRF}{GRF}{ground reaction force}
\newacronym{CoP}{CoP}{center of pressure}
\newacronym{XCoM}{XCoM}{extrapolated center of mass}
\newacronym[longplural={margins of stability},shortplural={MoS}]{MoS}{MoS}{margin of stability}
\newacronym{BoS}{BoS}{base of support}
\newacronym{MTC}{MTC}{minimum toe clearance}
\newacronym{SL}{SL}{step length}
\newacronym{SLP}{SL\textsubscript{P}}{step length of the perturbed limb}
\newacronym{SLT}{SL\textsubscript{T}}{step length of the trailing limb}
% \newacronym{FMTh}{FM\_Th}{free moment with action on thigh}
% \newacronym{JMThTk}{JM\_Th\_Tk}{joint moment with action on thigh and reaction on trunk}
% \newacronym{JMThTh}{JM\_Th\_Th}{joint moment with action on thigh and reaction on adjacent thigh}
% \newacronym{FMSk}{FM\_Sk}{free moment with action on shank}
% \newacronym{JMSk}{JM\_Sk\_Th}{joint moment with action on shank and reaction on thigh}
\newacronym{FMTh}{FM\textsubscript{Th}}{free moment with action on thigh}
\newacronym{JMThTk}{JM\textsubscript{Th-Tk}}{joint moment with action on thigh and reaction on trunk}
\newacronym{JMThTh}{JM\textsubscript{Th-Th}}{joint moment with action on thigh and reaction on contralateral thigh}
\newacronym{FMSk}{FM\textsubscript{Sk}}{free moment with action on shank}
\newacronym{JMSk}{JM\textsubscript{Sk-Th}}{joint moment with action on shank and reaction on thigh}
\newacronym{JMSkTh}{JM\textsubscript{Sk-Th}}{joint moment with action on shank and reaction on thigh}
\newacronym{UP}{UP}{unperturbed}
\newacronym{UA}{UA}{unassisted}
% \newacronym{NA}{NA}{no assistance}
\newacronym{JM}{JM}{joint moment}
\newacronym{FM}{FM}{free moment}
\newacronym{M}{M}{moment}
\newcommand{\steps}{$n$}
\newacronym{steps}{\steps}{steps completed following the tripping event}
\newacronym{recovered}{FR}{full recovery}

% \newcommand{\SLP}{$\text{SL}_\text{P}$}
% \newcommand{\SLT}{$\text{SL}_\text{T}$}

% Highlighting and commenting
\usepackage{todonotes}
% \usepackage[table]{xcolor}% Text colour
\usepackage{xcolor}% Text colour
% \usepackage{soul}% Highlight text \hl{}
\newcommand{\notes}[1]{\textcolor{red}{#1}}% Andy notes
\newcommand{\superf}{\notes{superfluous?}}
\newcommand{\refn}{\textcolor{red}{[ref needed]\ }}
\newcommand{\fign}{\textcolor{red}{(fig needed)\ }}
\newcommand{\AB}[1]{\textcolor{blue}{(AB) #1}}% Andy notes
\newcommand{\citeme}{\textcolor{red}{[cite]}}

% Reference: to break url
\usepackage{url}
\def\UrlBreaks{\do\/\do-}
\usepackage{breakurl}
% \usepackage[breaklinks]{hyperref}


%% END MACROS SECTION


\begin{document}
\vspace*{0.2in}

%\linenumbers

% Title must be 250 characters or less.
%\begin{flushleft}
\begin{center}
{\Large
\textbf\newline{Reaction moments matter when designing lower-extremity robots for tripping recovery} % Please use "sentence case" for title and headings (capitalize only the first word in a title (or heading), the first word in a subtitle (or subheading), and any proper nouns).
}
\end{center}
% \newline
% Insert author names, affiliations and corresponding author email (do not include titles, positions, or degrees).
\begin{flushleft}
\bigskip
Saher Jabeen\textsuperscript{1\Yinyang},
Patricia M. Baines\textsuperscript{1\Yinyang*},
Jaap Harlaar\textsuperscript{1,3},
Heike Vallery\textsuperscript{1,2},
Andrew Berry\textsuperscript{1,2}%,
% Name6 Surname\textsuperscript{2\ddag},
% Name7 Surname\textsuperscript{1,2,3*},
% with the Lorem Ipsum Consortium\textsuperscript{\textpilcrow}
\\
\bigskip
\textbf{1} Department of Biomechanical Engineering, Delft University of Technology, Delft, The Netherlands\\

\textbf{2} Department of Rehabilitation Medicine, Erasmus University Medical Center, Rotterdam, The Netherlands\\

\textbf{3} Department of Orthopedics, Erasmus University Medical Center, Rotterdam, The Netherlands\\

\bigskip

% \author{Saher Jabeen$^{1,*,\dagger}$ ,
%         Patricia Baines$^{1,*}$, Jaap Harlaar$^1$,
%         Heike Vallery$^{1,2,\dagger}$, Andrew Berry$^{1,2}$% <-this % stops a space
% \thanks{$^1$Department of Biomechanical Engineering, Delft University of Technology, Delft, The Netherlands.}% <-this % stops a space
% \thanks{$^2$Department of Rehabilitation Medicine, Erasmus University Medical Center, Rotterdam, The Netherlands.}%
% \thanks{$^*$S.\ Jabeen and P.\ Baines have contributed equally to this article.}
% \thanks{$^\dagger$Corresponding authors: \href{mailto:s.jabeen@tudelft.nl}{s.jabeen@tudelft.nl}, \href{mailto:h.vallery@tudelft.nl}{h.vallery@tudelft.nl}.}%
% }
% Insert additional author notes using the symbols described below. Insert symbol callouts after author names as necessary.
% 
% Remove or comment out the author notes below if they aren't used.
%
% Primary Equal Contribution Note
\Yinyang These authors contributed equally to this work.
\bigskip
% Additional Equal Contribution Note
% Also use this double-dagger symbol for special authorship notes, such as senior authorship.
% \ddag These authors also contributed equally to this work.

% Current address notes
% \textcurrency Current Address: Dept/Program/Center, Institution Name, City, State, Country % change symbol to "\textcurrency a" if more than one current address note
% \textcurrency b Insert second current address 
% \textcurrency c Insert third current address

% Deceased author note
% \dag Deceased

% Group/Consortium Author Note
% \textpilcrow Membership list can be found in the Acknowledgments section.

% Use the asterisk to denote corresponding authorship and provide email address in note below.
* Corresponding author\\
E-mail: p.m.baines@tudelft.nl


\end{flushleft}

\newpage


\section*{Supporting information}

\paragraph*{S1 Table.}
% \begin{table}[H]
% \centering
\label{S1_Table}
{\bf Step length of best case response to perturbations P1-5}
\begin{adjustwidth}{-2.25in}{0in} % Comment out/remove adjustwidth environment if table
\begin{tabular}
{l|l+l|l|l|l|l|l|l|l|l|l|l|}
\cline{2-12}
\multicolumn{1}{c|}{}&{\bf Perturbation} &  \multicolumn{2}{c|}{\bf P1 } & \multicolumn{2}{c|}{\bf P2 } & \multicolumn{2}{c|}{\bf P3 } & \multicolumn{2}{c|}{\bf P4 } & \multicolumn{2}{c|}{\bf P5 }\\
\cline{2-12}
\multicolumn{1}{c|}{}&{\bf Step} & {\bf \acrshort{SLP}} & {\bf \acrshort{SLT}} & {\bf \acrshort{SLP}} & {\bf \acrshort{SLT}} & {\bf \acrshort{SLP}} & {\bf \acrshort{SLT}} & {\bf \acrshort{SLP}} & {\bf \acrshort{SLT}} & {\bf \acrshort{SLP}} & {\bf \acrshort{SLT}}\\
&{\bf length} & {\bf (\SI{}{\metre})} & {\bf (\SI{}{\metre})} & {\bf (\SI{}{\metre})} & {\bf (\SI{}{\metre})} & {\bf (\SI{}{\metre})} & {\bf (\SI{}{\metre})} & {\bf (\SI{}{\metre})} & {\bf (\SI{}{\metre})} & {\bf (\SI{}{\metre})} & {\bf (\SI{}{\metre})}  \\
\thickhline 
\multicolumn{1}{|c|}{\multirow{7}{*}{\rotatebox[origin=c]{90}{\bf{Assistance}}}} & {\bf UP} & 0.75 & 0.74 & 0.75 & 0.74 & 0.75 & 0.74 & 0.75 & 0.74 & 0.75 & 0.74 \\ 
\cline{2-12}
\multicolumn{1}{|c|}{}&{\bf \acrshort{UA}} & 0.37 & 0.14 & 0.34 & 0.13  & 0.33 & 0.11 & 0.073 & 0.22 & -0.02 & 0.24 \\ 
\cline{2-12}
\multicolumn{1}{|c|}{}&{\bf \acrshort{FMTh}} & 0.66 & 0.67 & 0.66 & 0.67 & 0.66 & 0.67 & 0.71 & 0.72 & 0.44 & 0.13 \\ 
\cline{2-12}
\multicolumn{1}{|c|}{}&{\bf \acrshort{JMThTk}} & 0.67 & 0.68 & 0.7 & 0.71 & 0.7 & 0.7 & 0.65 & 0.6 & 0.45 & 0.14 \\ 
\cline{2-12}
\multicolumn{1}{|c|}{}&{\bf \acrshort{JMThTh}} & 0.65 & 0.69 & 0.67 & 0.71 & 0.65 & 0.68 & 0.67 & 0.72 & 0.33 & 0.11 \\ 
\cline{2-12}
\multicolumn{1}{|c|}{}&{\bf \acrshort{FMSk}} & 0.67 & 0.69 & 0.68 & 0.72 & 0.67 & 0.71 & 0.054 & 0.23 & -0.04 & 0.17 \\ 
\cline{2-12}
\multicolumn{1}{|c|}{}&{\bf \acrshort{JMSk}} & 0.36 & 0.11 & 0.27 & 0.083 & 0.19 & 0.12 & 0.073 & 0.22 & -0.063 & 0.15 \\ 
\hline 
\end{tabular}
\begin{flushleft}
Step length response corresponding to unassisted gait (\acrshort{UA}), \acrfull{FMTh}, \acrfull{JMThTk}, \acrfull{JMThTh}, \acrfull{FMSk} and \acrfull{JMSk} for perturbation types P1-P5, as well as unperturbed gait (UP) as reference. 
Metrics reported are the \acrfull{SLP}, and \acrfull{SLT} of the recovery step.
\end{flushleft}
\end{adjustwidth}
% \end{table}


\end{document}
