# Supplementary material for: Reaction moments matter when designing lower-extremity robots for tripping recovery
Source: PLoS One. 2023 Feb 21;18(2):e0280158. doi: 10.1371/journal.pone.0280158 (PMC9942996; doi:10.1371/journal.pone.0280158)
Supplement: S1 Appendix — (TEX) [file pone.0280158.s006.tex]

\documentclass[10pt,letterpaper]{article}
\usepackage[top=0.85in,left=2.75in,footskip=0.75in]{geometry}

% amsmath and amssymb packages, useful for mathematical formulas and symbols
\usepackage{amsmath,amssymb}

% Use adjustwidth environment to exceed column width (see example table in text)
\usepackage{changepage}

% Use Unicode characters when possible
\usepackage[utf8x]{inputenc}

% textcomp package and marvosym package for additional characters
\usepackage{textcomp,marvosym}

% cite package, to clean up citations in the main text. Do not remove.
\usepackage{cite}

% Use nameref to cite supporting information files (see Supporting Information section for more info)
\usepackage{nameref}
% \usepackage{hyperref}
\usepackage[hidelinks]{hyperref}% added [hidelinks] because the link boxes hid underlying text

% line numbers
\usepackage[right]{lineno}

% ligatures disabled
\usepackage{microtype}
\DisableLigatures[f]{encoding = *, family = * }

% color can be used to apply background shading to table cells only
\usepackage[table]{xcolor}

% array package and thick rules for tables
\usepackage{array}

% create "+" rule type for thick vertical lines
\newcolumntype{+}{!{\vrule width 2pt}}

% create \thickcline for thick horizontal lines of variable length
\newlength\savedwidth
\newcommand\thickcline[1]{%
  \noalign{\global\savedwidth\arrayrulewidth\global\arrayrulewidth 2pt}%
  \cline{#1}%
  \noalign{\vskip\arrayrulewidth}%
  \noalign{\global\arrayrulewidth\savedwidth}%
}

% \thickhline command for thick horizontal lines that span the table
\newcommand\thickhline{\noalign{\global\savedwidth\arrayrulewidth\global\arrayrulewidth 2pt}%
\hline
\noalign{\global\arrayrulewidth\savedwidth}}


% Remove comment for double spacing
%\usepackage{setspace} 
%\doublespacing

% Text layout
\raggedright
\setlength{\parindent}{0.5cm}
\textwidth 5.25in 
\textheight 8.75in

% Bold the 'Figure #' in the caption and separate it from the title/caption with a period
% Captions will be left justified
\usepackage[aboveskip=1pt,labelfont=bf,labelsep=period,justification=raggedright,singlelinecheck=off]{caption}
\renewcommand{\figurename}{Fig}

% Use the PLoS provided BiBTeX style
\bibliographystyle{plos2015}

% Remove brackets from numbering in List of References
\makeatletter
\renewcommand{\@biblabel}[1]{\quad#1.}
\makeatother


% Header and Footer with logo
\usepackage{lastpage,fancyhdr,graphicx}
\usepackage{epstopdf}
%\pagestyle{myheadings}
\pagestyle{fancy}
\fancyhf{}
%\setlength{\headheight}{27.023pt}
%\lhead{\includegraphics[width=2.0in]{PLOS-submission.eps}}
\rfoot{\thepage/\pageref{LastPage}}
\renewcommand{\headrulewidth}{0pt}
\renewcommand{\footrule}{\hrule height 2pt \vspace{2mm}}
\fancyheadoffset[L]{2.25in}
\fancyfootoffset[L]{2.25in}
\lfoot{\today}

%% Include all macros below

\newcommand{\lorem}{{\bf LOREM}}
\newcommand{\ipsum}{{\bf IPSUM}}

%%%\input{Tex/preamble}
% General
%\usepackage[utf8]{inputenc}% Allow non-ASCII characters
% \usepackage{import}
%\usepackage{placeins}% \FloatBarrier to constrain figure/table placement

% Equations and symbols
\usepackage{amsmath,amssymb,amsfonts}% Standard math stuff
\usepackage{mathtools}% \coloneqq (:=)
\usepackage{physics}% Derivatives pp 5 http://mirrors.ibiblio.org/CTAN/macros/latex/contrib/physics/physics.pdf
\usepackage{siunitx}% Text number-unit formatting, e.g., \SI{50}{\kilogram} -> 50 kg
\sisetup{mode = text}% Format numbers in text mode rather than the default math mode
\usepackage{pifont}% Symbols, http://ctan.org/pkg/pifont


% Figures
\usepackage{graphicx}% \includegraphics
\graphicspath{{./Figures/}}% Default figure location
\usepackage{float}% Enables forcing of float positions with [H]
% \usepackage{epstopdf}
\usepackage{subcaption}% Subfigure environment
% \usepackage{pdflscape}
% \usepackage{lscape}
\usepackage{rotating}% Rotated tables

% PSFrag/Matlabfrag figures
\usepackage[crop=pdfcrop,process=all,cleanup={.tex,.dvi,.ps,.pdf,.log}]{pstool}% https://ctan.org/pkg/pstool?lang=en
% Note: add '--shell-escape' to pdflatex compilation command (automatic in Overleaf)
\newcommand{\figurespath}{Figures/}% Value by default
\newcommand{\figtexttype}{\fontsize{8.00}{8.00}\selectfont\fontfamily{phv}\selectfont}
\newcommand{\modpsfig}[3]{
	\psfragfig[#1]{\figurespath#2}
	{\figtexttype %Predefined font type and size
	#3}
}
\newcommand{\figsize}{0.8}% Scale (* \linewidth) for figures

% Tables
\usepackage{booktabs}% \toprule, \midrule, \bottomrule commands
\usepackage{threeparttable}% Add footnotes to tables
\usepackage{multirow}% \multirow in tables

% Lists
\usepackage{enumitem}% Custom lists, http://ctan.org/pkg/enumitem
\setitemize{itemsep=0pt,topsep=0pt,parsep=0pt,partopsep=0pt}% remove whitespace in 'itemize' environment
\setenumerate{itemsep=0pt,topsep=0pt,parsep=0pt,partopsep=0pt}

% Cross-referencing
%\usepackage{hyperref}% Convert all cross-references into clickable hyperlinks.
%\usepackage[breaklinks,hidelinks]{hyperref}
\usepackage[capitalise]{cleveref}% Automatic cross-ref prefixing
\newcommand{\sref}[1]{(\protect\subref{#1})}% Crossref subfigures in caption
\crefname{figure}{Fig}{Figs}
\Crefname{figurei}{Fig}{Figs}


% Citations
%\usepackage[compress]{cite}% Gather citations together, e.g. [1], [2], [3] -> [1]-[3]. http://ctan.triasinformatica.nl/macros/latex/contrib/cite/cite.pdf
% \usepackage[numbers,sort&compress]{natbib}% \cite{}: '[1]', \citet{}: 'Author [1]'

% Acronyms and text replacement
% \usepackage{xspace}% Suppress whitespace in text macros
\usepackage[acronym,nonumberlist]{glossaries}% Acronyms and glossaries
\glsdisablehyper % disables hyperlinks for acronyms 
% https://ctan.org/pkg/glossaries
% Examples: 
%   \acrfull    : centre of mass (CoM)
%   \acrlong    : centre of mass
%   \acrshort   : CoM
%   \acrshortpl : CoMs
%   \Acrlong    : Centre of mass
% \newacronym{<command>}{<abbreviation>}{<full text>}
\newacronym{CoM}{CoM}{center of mass}
\newacronym{GRF}{GRF}{ground reaction force}
\newacronym{CoP}{CoP}{center of pressure}
\newacronym{XCoM}{XCoM}{extrapolated center of mass}
\newacronym[longplural={margins of stability},shortplural={MoS}]{MoS}{MoS}{margin of stability}
\newacronym{BoS}{BoS}{base of support}
\newacronym{MTC}{MTC}{minimum toe clearance}
\newacronym{SL}{SL}{step length}
\newacronym{SLP}{SL\textsubscript{P}}{step length of the perturbed limb}
\newacronym{SLT}{SL\textsubscript{T}}{step length of the trailing limb}
% \newacronym{FMTh}{FM\_Th}{free moment with action on thigh}
% \newacronym{JMThTk}{JM\_Th\_Tk}{joint moment with action on thigh and reaction on trunk}
% \newacronym{JMThTh}{JM\_Th\_Th}{joint moment with action on thigh and reaction on adjacent thigh}
% \newacronym{FMSk}{FM\_Sk}{free moment with action on shank}
% \newacronym{JMSk}{JM\_Sk\_Th}{joint moment with action on shank and reaction on thigh}
\newacronym{FMTh}{FM\textsubscript{Th}}{free moment with action on thigh}
\newacronym{JMThTk}{JM\textsubscript{Th-Tk}}{joint moment with action on thigh and reaction on trunk}
\newacronym{JMThTh}{JM\textsubscript{Th-Th}}{joint moment with action on thigh and reaction on contralateral thigh}
\newacronym{FMSk}{FM\textsubscript{Sk}}{free moment with action on shank}
\newacronym{JMSk}{JM\textsubscript{Sk-Th}}{joint moment with action on shank and reaction on thigh}
\newacronym{JMSkTh}{JM\textsubscript{Sk-Th}}{joint moment with action on shank and reaction on thigh}
\newacronym{UP}{UP}{unperturbed}
\newacronym{UA}{UA}{unassisted}
% \newacronym{NA}{NA}{no assistance}
\newacronym{JM}{JM}{joint moment}
\newacronym{FM}{FM}{free moment}
\newacronym{M}{M}{moment}
\newcommand{\steps}{$n$}
\newacronym{steps}{\steps}{steps completed following the tripping event}
\newacronym{recovered}{FR}{full recovery}

% \newcommand{\SLP}{$\text{SL}_\text{P}$}
% \newcommand{\SLT}{$\text{SL}_\text{T}$}

% Highlighting and commenting
\usepackage{todonotes}
% \usepackage[table]{xcolor}% Text colour
\usepackage{xcolor}% Text colour
% \usepackage{soul}% Highlight text \hl{}
\newcommand{\notes}[1]{\textcolor{red}{#1}}% Andy notes
\newcommand{\superf}{\notes{superfluous?}}
\newcommand{\refn}{\textcolor{red}{[ref needed]\ }}
\newcommand{\fign}{\textcolor{red}{(fig needed)\ }}
\newcommand{\AB}[1]{\textcolor{blue}{(AB) #1}}% Andy notes
\newcommand{\citeme}{\textcolor{red}{[cite]}}

% Reference: to break url
\usepackage{url}
\def\UrlBreaks{\do\/\do-}
\usepackage{breakurl}
% \usepackage[breaklinks]{hyperref}


%% END MACROS SECTION


\begin{document}
\vspace*{0.2in}

%\linenumbers

% Title must be 250 characters or less.
%\begin{flushleft}
\begin{center}
{\Large
\textbf\newline{Reaction moments matter when designing lower-extremity robots for tripping recovery} % Please use "sentence case" for title and headings (capitalize only the first word in a title (or heading), the first word in a subtitle (or subheading), and any proper nouns).
}
\end{center}
% \newline
% Insert author names, affiliations and corresponding author email (do not include titles, positions, or degrees).
\begin{flushleft}
\bigskip
Saher Jabeen\textsuperscript{1\Yinyang},
Patricia M. Baines\textsuperscript{1\Yinyang*},
Jaap Harlaar\textsuperscript{1,3},
Heike Vallery\textsuperscript{1,2},
Andrew Berry\textsuperscript{1,2}%,
% Name6 Surname\textsuperscript{2\ddag},
% Name7 Surname\textsuperscript{1,2,3*},
% with the Lorem Ipsum Consortium\textsuperscript{\textpilcrow}
\\
\bigskip
\textbf{1} Department of Biomechanical Engineering, Delft University of Technology, Delft, The Netherlands\\

\textbf{2} Department of Rehabilitation Medicine, Erasmus University Medical Center, Rotterdam, The Netherlands\\

\textbf{3} Department of Orthopedics, Erasmus University Medical Center, Rotterdam, The Netherlands\\

\bigskip

% \author{Saher Jabeen$^{1,*,\dagger}$ ,
%         Patricia Baines$^{1,*}$, Jaap Harlaar$^1$,
%         Heike Vallery$^{1,2,\dagger}$, Andrew Berry$^{1,2}$% <-this % stops a space
% \thanks{$^1$Department of Biomechanical Engineering, Delft University of Technology, Delft, The Netherlands.}% <-this % stops a space
% \thanks{$^2$Department of Rehabilitation Medicine, Erasmus University Medical Center, Rotterdam, The Netherlands.}%
% \thanks{$^*$S.\ Jabeen and P.\ Baines have contributed equally to this article.}
% \thanks{$^\dagger$Corresponding authors: \href{mailto:s.jabeen@tudelft.nl}{s.jabeen@tudelft.nl}, \href{mailto:h.vallery@tudelft.nl}{h.vallery@tudelft.nl}.}%
% }
% Insert additional author notes using the symbols described below. Insert symbol callouts after author names as necessary.
% 
% Remove or comment out the author notes below if they aren't used.
%
% Primary Equal Contribution Note
\Yinyang These authors contributed equally to this work.
\bigskip
% Additional Equal Contribution Note
% Also use this double-dagger symbol for special authorship notes, such as senior authorship.
% \ddag These authors also contributed equally to this work.

% Current address notes
% \textcurrency Current Address: Dept/Program/Center, Institution Name, City, State, Country % change symbol to "\textcurrency a" if more than one current address note
% \textcurrency b Insert second current address 
% \textcurrency c Insert third current address

% Deceased author note
% \dag Deceased

% Group/Consortium Author Note
% \textpilcrow Membership list can be found in the Acknowledgments section.

% Use the asterisk to denote corresponding authorship and provide email address in note below.
* Corresponding author\\
E-mail: p.m.baines@tudelft.nl


\end{flushleft}

\newpage


\section*{Supporting information}

\paragraph*{S6 Appendix.}
\label{S6_Appendix}
{\bf Additional considerations for practical application}

\subsubsection*{Controller design}

% Properties of the control signal
The simplistic unimodal `square wave' assistance signal simulated here is not necessarily the best design for its purpose, but is rather a convenient simplification to enable the investigation of the relationship between modulating segment-level subfunctions and the higher objective of balance recovery. 
%If implemented, such an idealised design may also not be practical to approximate with some actuators. 
A more realistic control signal might be differentiably smooth, such as a sinusoidal or Gaussian pulse. 

% Tripping detection
A hitherto unmentioned yet critical component of a prospective controller
is a means reliable detection of the onset of a perturbation, which is necessary to trigger the robotic assistance. In literature, different perturbation detectors can be found such as adaptive oscillators to detect slipping like perturbations \cite{TropeaDetectingOscillators}, IMUs embedded in leg prosthesis for stumble detection \cite{Zhang2011TowardsLegs}. 
If instead it were feasible to detect the obstacle \emph{before} contact (e.g., with machine vision), it might be possible to prevent tripping altogether by, for example, adjusting anterior foot placement or increasing foot clearance as investigated previously \cite{Jabeen2019AssistingLeg}. 

\subsubsection*{Stepping strategy for balance recovery}
These simulations investigated balance recovery by facilitating foot placement, but this is just one of many strategies that humans use for controlling balance. During standing and the stance phase of walking, ankle and hip moments are used to modulate the \acrfull{CoP} with respect to the \acrfull{CoM}. Although not as energetically efficient or capable of displacing the \acrshort{CoP} to the same degree as stepping, this can occur much more rapidly and can be sufficient to correct for smaller perturbations \cite{hof_balance_2010,matjacic_biomechanics_2020}.
Counter-rotation of the upper body segments can also be used to induce changes in the ground reaction forces, and is often observed when stepping or ankle moments are either ineffective or insufficient \cite{horak_central_1986,otten_balancing_1999}. 
Balance-assisting wearable robots can similarly augment these other strategies, for example, by modulating the stance-phase contact forces \cite{collins_reducing_2015} or exerting forces or moments on the upper body \cite{wojtara_artificial_2012,lemus_controller_2020,finn-henry_feasibility_2020}. Although this would have the advantage that balance support is not dependent on stepping and can be extended to other activities beyond walking, most falls occur during gait \cite{doi:10.1093/ageing/17.6.365,robinovitch_video_2013} and assisting foot placement can be very efficient.

In principle, a moment can produce a larger kinematic change by acting on just part of the body, rather than the whole body, due to the smaller rotational inertia. 
By manipulating the swing leg with a modest force, changes to the stepping location can potentially have a relatively large (although delayed) influence on balance. However, no direct comparison has thus far been made between these different modes of assistance and it is not yet possible to verify these claims.

% \subsubsection*{Actuation limitations}
% Inertia-manipulating actuators, such as artificial tails \cite{maekawa_dynamic_2020}, resonating pendula \cite{martin_altering_2018}, reaction wheels \cite{wojtara_artificial_2012}, control-moment gyroscopes \cite{lemus_controller_2020}, and propellant-based thrusters \cite{finn-henry_feasibility_2020} that induce moments or forces by manipulating the motion of a mass contained within (or, in the latter case, expelled from) the actuator. 
% A general benefit of these actuators is that there is often considerable freedom in where and how they attach to the body, and do not need to be placed across the biological joints. 
% However, by nature of their operating principle, they must contain a mass and can therefore be heavier, and they are subject to a maximum impulse constraint, which limits the maximum coupled magnitude and duration of moments or forces that can be generated. 
% For example, reaction wheels and control-moment gyroscopes exert moments proportional to the magnitude and vector rates of change of angular momentum of a spinning rotor, respectively, which are limited by the motor power and speed in the former case and the maximum \ang{180} change in geometric projection of a vector in the latter case (note, however, that performance issues can be mitigated by coordinating multiple actuators through either mechanical constraints \cite{brown_scissoredpair_2008} or `singularity-robust' control techniques \cite{berry_directional_2016,valk_directional_2018}). 


\begin{thebibliography}{10}
 
\bibitem{TropeaDetectingOscillators}
Tropea P, Vitiello N, Martelli D, Aprigliano F, Micera S, Monaco V.
\newblock {Detecting Slipping-Like Perturbations by Using Adaptive
  Oscillators};doi:{10.1007/s10439-014-1175-5}.


\bibitem{Zhang2011TowardsLegs}
Zhang F, D'Andrea SE, Nunnery MJ, Kay SM, Huang H.
\newblock {Towards design of a stumble detection system for artificial legs}.
\newblock IEEE Transactions on Neural Systems and Rehabilitation Engineering.
  2011;19(5):567--577.
\newblock doi:{10.1109/TNSRE.2011.2161888}.

\bibitem{Jabeen2019AssistingLeg}
Jabeen S, Berry A, Geijtenbeek T, Harlaar J, Vallery H.
\newblock {Assisting gait with free moments or joint moments on the swing leg}.
\newblock In: IEEE International Conference on Rehabilitation Robotics. vol.
  2019-June. IEEE Computer Society; 2019. p. 1079--1084.


\bibitem{hof_balance_2010}
Hof AL, Vermerris SM, Gjaltema WA.
\newblock Balance Responses to Lateral Perturbations in Human Treadmill
  Walking.
\newblock Journal of Experimental Biology. 2010;213(15):2655--2664.
\newblock doi:{10.1242/jeb.042572}.


\bibitem{matjacic_biomechanics_2020}
Matja{\v c}i{\'c} Z, Zadravec M, Olen{\v s}ek A.
\newblock Biomechanics of {{In-Stance Balancing Responses Following
  Outward-Directed Perturbation}} to the {{Pelvis During Very Slow Treadmill
  Walking Show Complex}} and {{Well-Orchestrated Reaction}} of {{Central
  Nervous System}}.
\newblock Front Bioeng Biotechnol. 2020;8.
\newblock doi:{10.3389/fbioe.2020.00884}.


\bibitem{horak_central_1986}
Horak FB, Nashner LM.
\newblock Central Programming of Postural Movements: Adaptation to Altered
  Support-Surface Configurations.
\newblock Journal of Neurophysiology. 1986;55(6):1369--1381.
\newblock doi:{10.1152/jn.1986.55.6.1369}.


\bibitem{otten_balancing_1999}
Otten E.
\newblock Balancing on a Narrow Ridge: Biomechanics and Control.
\newblock Philosophical Transactions of the Royal Society of London Series B:
  Biological Sciences. 1999;354(1385):869--875.
\newblock doi:{10.1098/rstb.1999.0439}.


\bibitem{collins_reducing_2015}
Collins SH, Wiggin MB, Sawicki GS.
\newblock Reducing the Energy Cost of Human Walking Using an Unpowered
  Exoskeleton.
\newblock Nature. 2015;522(7555):212--215.
\newblock doi:{10.1038/nature14288}.


\bibitem{wojtara_artificial_2012}
Wojtara T, Sasaki M, Konosu H, Yamashita M, Shimoda S, Alnajjar F, et~al.
\newblock Artificial Balancer \textendash{} {{Supporting}} Device for Postural
  Reflex.
\newblock Gait \& Posture. 2012;35(2):316--321.
\newblock doi:{10.1016/j.gaitpost.2011.10.002}.


\bibitem{lemus_controller_2020}
Lemus D, Berry A, Jabeen S, Jayaraman C, Hohl K, {van der Helm} FCT, et~al.
\newblock Controller Synthesis and Clinical Exploration of Wearable Gyroscopic
  Actuators to Support Human Balance.
\newblock Scientific Reports. 2020;10(1):10412.
\newblock doi:{10.1038/s41598-020-66760-w}.


\bibitem{finn-henry_feasibility_2020}
{Finn-Henry} M, Baimyshev A, Goldfarb M.
\newblock Feasibility {{Study}} of a {{Fall Prevention Cold Gas Thruster}}.
\newblock In: 2020 8th {{IEEE RAS}}/{{EMBS International Conference}} for
  {{Biomedical Robotics}} and {{Biomechatronics}} ({{BioRob}}); 2020. p.
  611--616.


\bibitem{doi:10.1093/ageing/17.6.365}
Blake AJ, Morgan K, Bendall MJ, Dallosso H, Ebrahim SBJ, Arie THD, et~al.
\newblock {Falls by elderly people at home: Prevalence and associated factors}.
\newblock Age and Ageing. 1988;17(6):365--372.
\newblock doi:{10.1093/ageing/17.6.365}.


\bibitem{robinovitch_video_2013}
Robinovitch SN.
\newblock Video Capture of the Circumstances of Falls in Elderly People
  Residing in Long-Term Care: An Observational Study. 2013;381:8.
  
  
 \end{thebibliography}
 
\end{document}
